# Supplementary material for: The Role of miR-375-3p, miR-210-3p and Let-7e-5p in the Pathological Response of Breast Cancer Patients to Neoadjuvant Therapy
Source: Medicina (Kaunas). 2022 Oct 20;58(10):1494. doi: 10.3390/medicina58101494 (PMC9608077; doi:10.3390/medicina58101494)
Supplement: Supplementary file 1 [file medicina-58-01494-s001.zip › Table S1.xlsx]

## Sheet: PAM50
miR-375-3p				miR-210-3p				let-7e-5p
Kruskal-Wallis test	p-value	p-value summary		Kruskal-Wallis test	p-value	p-value summary		Kruskal-Wallis test	p-value	p-value summary
	<0.0001	****			<0.0001	****			<0.0001	****
Dunn's multiple comparisons test	Individual p-value	p-value summary	Fold Regulation (FR)#	Dunn's multiple comparisons test	Individual P Value	Individual p-value	Fold Regulation (FR)#	Dunn's multiple comparisons test	Individual p-value	p-value summary	Fold Regulation (FR)#
Luminal A vs. Luminal B	0.0037	**	-1.35	Luminal A vs. Luminal B	<0.0001	****	-2.67	Luminal A vs. Luminal B	0.0107	*	-1.17
Luminal A vs. Normal-like	<0.0001	****	2.93	Luminal A vs. Normal-like	0.0313	*	1.98	Luminal A vs. Normal-like	0.059	ns
Luminal A vs. Basal-like	<0.0001	****	4.68	Luminal A vs. Basal-like	<0.0001	****	-3.61	Luminal A vs. Basal-like	0.2976	ns
Luminal A vs. HER2-enriched	0.1396	ns		Luminal A vs. HER2-enriched	<0.0001	****	-3.5	Luminal A vs. HER2-enriched	0.0036	**	1.21
Luminal B vs. Normal-like	<0.0001	****	3.95	Luminal B vs. Normal-like	<0.0001	****	5.29	Luminal B vs. Normal-like	0.0022	**	1.32
Luminal B vs. Basal-like	<0.0001	****	6.3	Luminal B vs. Basal-like	0.0077	**	-1.35	Luminal B vs. Basal-like	0.2203	ns
Luminal B vs. HER2-enriched	0.5927	ns		Luminal B vs. HER2-enriched	0.3037	ns		Luminal B vs. HER2-enriched	<0.0001	****	1.42
Normal-like vs. Basal-like	0.018	*	1.6	Normal-like vs. Basal-like	<0.0001	****	-7.16	Normal-like vs. Basal-like	0.0219	*	-1.17
Normal-like vs. HER2-enriched	<0.0001	****	-3.61	Normal-like vs. HER2-enriched	<0.0001	****	-6.94	Normal-like vs. HER2-enriched	0.7964	ns
Basal-like vs. HER2-enriched	<0.0001	****	-5.77	Basal-like vs. HER2-enriched	0.2904	ns		Basal-like vs. HER2-enriched	0.0011	**	1.26
# - FR was calculated only for groups with significant differences in expression

## Sheet: TumorStage
miR-375-3p				miR-210-3p				let-7e-5p
Kruskal-Wallis test	p-value	p-value summary		Kruskal-Wallis test	p-value	p-value summary		Kruskal-Wallis test	p-value	p-value summary
	0.139	ns			0.0008	***			0.9455	ns
Dunn's multiple comparisons test	Individual p-value	p-value summary	Fold Regulation (FR)#	Dunn's multiple comparisons test	Individual P Value	Individual p-value	Fold Regulation (FR)#	Dunn's multiple comparisons test	Individual p-value	p-value summary	Fold Regulation (FR)#
Stage I vs. Stage II	0.1285	ns		Stage I vs. Stage II	0.0104	*	-1.51	Stage I vs. Stage II	0.7219	ns
Stage I vs. Stage III	0.0538	ns		Stage I vs. Stage III	0.9925	ns		Stage I vs. Stage III	0.806	ns
Stage I vs. Stage IV	0.102	ns		Stage I vs. Stage IV	0.0077	**	-2.86	Stage I vs. Stage IV	0.7046	ns
Stage II vs. Stage III	0.3675	ns		Stage II vs. Stage III	0.0043	**	1.23	Stage II vs. Stage III	0.9364	ns
Stage II vs. Stage IV	0.2578	ns		Stage II vs. Stage IV	0.0698	ns		Stage II vs. Stage IV	0.6003	ns
Stage III vs. Stage IV	0.416	ns		Stage III vs. Stage IV	0.0069	**	-2.33	Stage III vs. Stage IV	0.6267	ns
# - FR was calculated only for groups with significant differences in expression
