# Supplementary material for: The Role of miR-375-3p, miR-210-3p and Let-7e-5p in the Pathological Response of Breast Cancer Patients to Neoadjuvant Therapy
Source: Medicina (Kaunas). 2022 Oct 20;58(10):1494. doi: 10.3390/medicina58101494 (PMC9608077; doi:10.3390/medicina58101494)
Supplement: Supplementary file 1 [file medicina-58-01494-s001.zip › Table S2.xlsx]

## Sheet: miR-375-3p 
Gene symbol	p.value	Pearson's r
PRKX	2.46343e-37	-0.421721
TBX19	3.76243e-36	-0.415307
C15orf41	4.78286e-33	-0.397796
KCNN4	9.21547e-31	-0.384202
RUNX3	1.0988e-29	-0.37757
DESI1	3.9021e-28	-0.36774
NCOA7	8.36474e-27	-0.359018
SFT2D2	1.97129e-26	-0.35653
MAP3K21	3.24683e-26	-0.355072
MYC	2.12087e-25	-0.349516
ADAT2	1.25923e-24	-0.344139
FAM89A	4.20711e-24	-0.340437
LDHB	7.05873e-24	-0.338833
ARNTL2	7.28085e-23	-0.331482
PRKCA	6.73033e-22	-0.324285
PAQR8	3.17352e-20	-0.311336
ACSL4	8.16545e-20	-0.30806

## Sheet: miR-210-3p
Gene symbol	p.value	Pearson's r
MEF2D	6.78528e-24	-0.338956
CPEB2	2.05506e-19	-0.30482
THSD7A	2.69584e-25	-0.348798
RUNX1T1	7.96844e-27	-0.359159
XPA	3.53127e-22	-0.326392
ELK3	2.81025e-34	-0.404865
ISCU	4.03114e-62	-0.531727
SCN1B	7.63431e-33	-0.396613
EHD2	1.60172e-24	-0.343404
